# Supplementary material for: A multi-stable deployable quadrifilar helix antenna with radiation reconfigurability for disaster-prone areas
Source: Nat Commun. 2023 Dec 21;14:8511. doi: 10.1038/s41467-023-44189-9 (PMC10739743; doi:10.1038/s41467-023-44189-9)
Supplement: Supplementary file 6 — Source data [file 41467_2023_44189_MOESM6_ESM.xlsx]

## Sheet: Fig. 2c
Radius [mm]	0.0200005	0.0400009	0.0600014	0.0800019	0.100002	0.120003	0.140003	0.160004	0.180004	0.200005	0.220005	0.240006	0.260006	0.280007	0.300007	0.320008	0.340008	0.360008	0.380009	0.400009	0.42001	0.44001	0.460011	0.480011	0.500012	0.520012	0.540013	0.560013	0.580014	0.600014	0.620015	0.640015	0.660016	0.680016	0.700016	0.720017	0.740017	0.760018	0.780018	0.800019	0.820019	0.84002	0.86002	0.880021	0.900021	0.920022	0.940022	0.960023	0.980023
Helix Height [mm]	188.5	188.5	188.5	188.5	188.5	188.5	188.499	188.499	188.499	188.499	188.499	188.498	188.498	188.498	188.498	188.497	188.497	188.497	188.496	188.496	188.495	188.495	188.494	188.494	188.493	188.493	188.492	188.492	188.491	188.491	188.49	188.489	188.489	188.488	188.487	188.486	188.486	188.485	188.484	188.483	188.482	188.482	188.481	188.48	188.479	188.478	188.477	188.476	188.475
[truncated: 2,951 more columns]

## Sheet: Fig. 2d
R=30mm	Theta [Degrees]	-180	-178	-176	-174	-172	-170	-168	-166	-164	-162	-160	-158	-156	-154	-152	-150	-148	-146	-144	-142	-140	-138	-136	-134	-132	-130	-128	-126	-124	-122	-120	-118	-116	-114	-112	-110	-108	-106	-104	-102	-100	-98	-96	-94	-92	-90	-88	-86
	Radiation pattern[dB]	-15.3894	-15.3174	-15.317	-15.3755	-15.4683	-15.5588	-15.6	-15.5421	-15.3446	-14.9901	-14.4911	-13.883	-13.2109	-12.5171	-11.8349	-11.1869	-10.5874	-10.0439	-9.55936	-9.13345	-8.76371	-8.44594	-8.17459	-7.94288	-7.74297	-7.56603	-7.40246	-7.24222	-7.07532	-6.89251	-6.686	-6.45019	-6.18218	-5.88194	-5.5521	-5.19738	-4.8239	-4.43842	-4.04768	-3.65796	-3.27477	-2.90278	-2.54579	-2.2068	-1.88814	-1.59158	-1.31844	-1.0697
R=40mm	Theta [Degrees]	-180	-178	-176	-174	-172	-170	-168	-166	-164	-162	-160	-158	-156	-154	-152	-150	-148	-146	-144	-142	-140	-138	-136	-134	-132	-130	-128	-126	-124	-122	-120	-118	-116	-114	-112	-110	-108	-106	-104	-102	-100	-98	-96	-94	-92	-90	-88	-86
	Radiation pattern[dB]	-16.5121	-16.5681	-16.7174	-16.9548	-17.2677	-17.6327	-18.0108	-18.3441	-18.5591	-18.5831	-18.3728	-17.9367	-17.3298	-16.6261	-15.8929	-15.1793	-14.5161	-13.92	-13.3983	-12.9523	-12.5795	-12.2747	-12.0312	-11.8406	-11.6935	-11.5791	-11.486	-11.402	-11.3149	-11.2134	-11.0872	-10.9288	-10.7332	-10.4991	-10.2281	-9.9241	-9.5931	-9.24167	-8.87653	-8.50387	-8.12909	-7.7566	-7.38985	-7.03141	-6.68309	-6.3461	-6.02119	-5.70878
R=55mm	Theta [Degrees]	-180	-178	-176	-174	-172	-170	-168	-166	-164	-162	-160	-158	-156	-154	-152	-150	-148	-146	-144	-142	-140	-138	-136	-134	-132	-130	-128	-126	-124	-122	-120	-118	-116	-114	-112	-110	-108	-106	-104	-102	-100	-98	-96	-94	-92	-90	-88	-86
	Radiation pattern[dB]	-19.589	-19.596	-19.6905	-19.8651	-20.1091	-20.407	-20.7363	-21.0663	-21.3572	-21.5641	-21.6457	-21.5762	-21.3554	-21.0086	-20.5769	-20.1047	-19.6307	-19.1838	-18.7836	-18.4416	-18.1632	-17.9493	-17.797	-17.7007	-17.6521	-17.6407	-17.654	-17.6779	-17.6975	-17.6982	-17.6667	-17.5927	-17.47	-17.2966	-17.0748	-16.8101	-16.5102	-16.1832	-15.8371	-15.4791	-15.1148	-14.7486	-14.3838	-14.0224	-13.6653	-13.3131	-12.9656	-12.6223
[truncated: 133 more columns]

## Sheet: Fig. 3c
LHCP	Theta [Degrees]	-180	-178	-176	-174	-172	-170	-168	-166	-164	-162	-160	-158	-156	-154	-152	-150	-148	-146	-144	-142	-140	-138	-136	-134	-132	-130	-128	-126	-124	-122	-120	-118	-116	-114	-112	-110	-108	-106	-104	-102	-100	-98	-96	-94	-92	-90	-88	-86
	Radiation pattern[dB]	-37.9636	-37.2569	-36.2199	-34.9334	-33.4899	-31.9901	-30.518	-29.1297	-27.8548	-26.7055	-25.6828	-24.782	-23.9954	-23.3139	-22.7279	-22.2279	-21.8044	-21.4479	-21.1494	-20.8999	-20.6909	-20.5137	-20.3603	-20.2227	-20.0931	-19.9645	-19.8303	-19.6845	-19.5224	-19.3404	-19.1362	-18.9089	-18.6592	-18.3886	-18.0998	-17.796	-17.4805	-17.1566	-16.8272	-16.4948	-16.1615	-15.8287	-15.4973	-15.1679	-14.8406	-14.5152	-14.1914	-13.8684
RHCP	Theta [Degrees]	-180	-178	-176	-174	-172	-170	-168	-166	-164	-162	-160	-158	-156	-154	-152	-150	-148	-146	-144	-142	-140	-138	-136	-134	-132	-130	-128	-126	-124	-122	-120	-118	-116	-114	-112	-110	-108	-106	-104	-102	-100	-98	-96	-94	-92	-90	-88	-86
	Radiation pattern[dB]	-11.0173	-11.0785	-11.2417	-11.5096	-11.8881	-12.387	-13.02	-13.8058	-14.7679	-15.9345	-17.3327	-18.9669	-20.7435	-22.2828	-22.8243	-22.0187	-20.5078	-18.9503	-17.5992	-16.5015	-15.6417	-14.9923	-14.5262	-14.2196	-14.0517	-14.0033	-14.0559	-14.1902	-14.3853	-14.6178	-14.8615	-15.0883	-15.2703	-15.3833	-15.4102	-15.344	-15.1881	-14.9543	-14.6584	-14.3175	-13.9466	-13.5577	-13.1595	-12.7581	-12.3572	-11.9595	-11.5667	-11.1804
[truncated: 133 more columns]

## Sheet: Fig. 4a
Helix Radius [mm]	0.120003	0.240006	0.360008	0.480011	0.600014	0.720017	0.84002	0.960023	1.08003	1.20003	1.32003	1.44003	1.56004	1.68004	1.80004	1.92005	2.04005	2.16005	2.28005	2.40006	2.52006	2.64006	2.76007	2.88007	3.00007	3.12007	3.24008	3.36008	3.48008	3.60008	3.72009	3.84009	3.96009	4.0801	4.2001	4.3201	4.4401	4.56011	4.68011	4.80011	4.92012	5.04012	5.16012	5.28012	5.40013	5.52013	5.64013	5.76014	5.88014
Strain Energy [J], theta = -45 deg	0.748979	0.748115	0.747245	0.746369	0.745488	0.744602	0.74371	0.742812	0.741909	0.741001	0.740087	0.739168	0.738244	0.737314	0.736379	0.735439	0.734494	0.733543	0.732588	0.731627	0.730661	0.729691	0.728715	0.727734	0.726749	0.725758	0.724763	0.723763	0.722758	0.721749	0.720735	0.719716	0.718692	0.717664	0.716631	0.715594	0.714552	0.713506	0.712455	0.7114	0.710341	0.709277	0.708209	0.707137	0.70606	0.70498	0.703895	0.702806	0.701713
Strain Energy [J], theta = 45 deg	0.75069	0.751537	0.752378	0.753214	0.754043	0.754867	0.755685	0.756497	0.757303	0.758103	0.758897	0.759685	0.760467	0.761243	0.762013	0.762777	0.763534	0.764286	0.765031	0.76577	0.766502	0.767229	0.767949	0.768662	0.76937	0.77007	0.770765	0.771453	0.772134	0.772809	0.773478	0.77414	0.774795	0.775444	0.776086	0.776721	0.77735	0.777972	0.778587	0.779196	0.779798	0.780393	0.780981	0.781563	0.782137	0.782705	0.783266	0.783819	0.784366
Strain Energy [J], theta = 8 deg	0.592361	0.592824	0.593277	0.593721	0.594154	0.594577	0.594991	0.595394	0.595788	0.596171	0.596545	0.596908	0.597262	0.597606	0.59794	0.598265	0.598579	0.598884	0.599179	0.599465	0.59974	0.600007	0.600263	0.60051	0.600748	0.600976	0.601195	0.601405	0.601606	0.601797	0.601979	0.602152	0.602316	0.602471	0.602617	0.602755	0.602883	0.603003	0.603115	0.603218	0.603312	0.603398	0.603476	0.603545	0.603607	0.60366	0.603705	0.603743	0.603772
[truncated: 451 more columns]

## Sheet: Fig. 5c
Measured
Frequency [GHz]	0.99965	1.0003	1.00095	1.0016	1.00225	1.0029	1.00355	1.0042	1.00485	1.0055	1.00615	1.0068	1.00745	1.0081	1.00875	1.0094	1.01005	1.0107	1.01135	1.012	1.01265	1.0133	1.01395	1.0146	1.01525	1.0159	1.01655	1.0172	1.01785	1.0185	1.01915	1.0198	1.02045	1.0211	1.02175	1.0224	1.02305	1.0237	1.02435	1.025	1.02565	1.0263	1.02695	1.0276	1.02825	1.0289	1.02955	1.0302	1.03085
S15[dB]	-7.28488	-7.28778	-7.29083	-7.2924	-7.29321	-7.29305	-7.29133	-7.28962	-7.28905	-7.28873	-7.28748	-7.28895	-7.29074	-7.29328	-7.29453	-7.29611	-7.29718	-7.29857	-7.29725	-7.29842	-7.30102	-7.30263	-7.30348	-7.30662	-7.30785	-7.30784	-7.3079	-7.3083	-7.30861	-7.30997	-7.31145	-7.3132	-7.31497	-7.31548	-7.31583	-7.31573	-7.31478	-7.31449	-7.31542	-7.31519	-7.31549	-7.31685	-7.31634	-7.31433	-7.31366	-7.31244	-7.31073	-7.30903	-7.30848
S14[dB]	-7.4938	-7.48772	-7.48416	-7.47918	-7.47406	-7.46804	-7.46201	-7.45612	-7.45077	-7.44457	-7.44042	-7.43803	-7.43431	-7.43082	-7.4281	-7.42236	-7.41654	-7.40909	-7.40106	-7.39243	-7.3854	-7.37722	-7.37111	-7.3665	-7.36325	-7.3602	-7.35846	-7.35596	-7.35245	-7.34741	-7.3414	-7.333	-7.32492	-7.31716	-7.31108	-7.30651	-7.30283	-7.29973	-7.29623	-7.29045	-7.28291	-7.27633	-7.26858	-7.26129	-7.25445	-7.24755	-7.23928	-7.23154	-7.22249
S13[dB]	-6.28806	-6.28856	-6.2903	-6.28889	-6.28651	-6.28445	-6.28462	-6.28417	-6.28563	-6.28736	-6.28918	-6.28906	-6.29015	-6.29149	-6.29352	-6.2949	-6.29831	-6.30133	-6.3039	-6.30571	-6.30874	-6.30938	-6.30924	-6.30958	-6.31122	-6.31198	-6.31543	-6.31866	-6.32161	-6.32356	-6.32596	-6.32597	-6.32676	-6.32782	-6.32828	-6.32766	-6.32808	-6.32971	-6.32985	-6.33161	-6.33479	-6.33792	-6.33844	-6.33954	-6.33891	-6.337	-6.3339	-6.33215	-6.33185
S12[dB]	-6.58841	-6.58122	-6.57526	-6.56927	-6.56385	-6.55934	-6.55501	-6.54997	-6.54539	-6.54054	-6.53634	-6.53284	-6.52983	-6.52755	-6.52644	-6.52404	-6.5223	-6.52171	-6.51925	-6.51606	-6.51283	-6.50831	-6.50187	-6.49638	-6.49003	-6.48419	-6.4801	-6.47623	-6.47241	-6.47111	-6.47042	-6.46735	-6.46563	-6.46495	-6.46211	-6.45823	-6.45564	-6.4529	-6.45032	-6.44781	-6.44619	-6.4435	-6.4395	-6.43434	-6.43055	-6.42631	-6.42286	-6.4205	-6.41707
S11[dB]	-12.2366	-12.2615	-12.2917	-12.317	-12.3391	-12.361	-12.384	-12.4065	-12.4303	-12.458	-12.4852	-12.5116	-12.5397	-12.5699	-12.5979	-12.6273	-12.6585	-12.6897	-12.7191	-12.7515	-12.7869	-12.8217	-12.8514	-12.8852	-12.9136	-12.9343	-12.9549	-12.9808	-13.0056	-13.0368	-13.0736	-13.1117	-13.1515	-13.1892	-13.2236	-13.2554	-13.2809	-13.302	-13.3235	-13.3468	-13.374	-13.4046	-13.4336	-13.4665	-13.4988	-13.5297	-13.5628	-13.5975	-13.6238
Simulated
Frequency [GHz]	1	1.00125	1.0025	1.00375	1.005	1.00625	1.0075	1.00875	1.01	1.01125	1.0125	1.01375	1.015	1.01625	1.0175	1.01875	1.02	1.02125	1.0225	1.02375	1.025	1.02625	1.0275	1.02875	1.03	1.03125	1.0325	1.03375	1.035	1.03625	1.0375	1.03875	1.04	1.04125	1.0425	1.04375	1.045	1.04625	1.0475	1.04875	1.05	1.05125	1.0525	1.05375	1.055	1.05625	1.0575	1.05875	1.06
S15[dB]	-6.60246	-6.59683	-6.59118	-6.58552	-6.57984	-6.57415	-6.56845	-6.56274	-6.55702	-6.55128	-6.54554	-6.53978	-6.53402	-6.52824	-6.52246	-6.51667	-6.51087	-6.50506	-6.49925	-6.49344	-6.48762	-6.48179	-6.47597	-6.47014	-6.46431	-6.45849	-6.45266	-6.44684	-6.44102	-6.43521	-6.42941	-6.42361	-6.41782	-6.41205	-6.40628	-6.40053	-6.39479	-6.38907	-6.38337	-6.37769	-6.37202	-6.36639	-6.36077	-6.35518	-6.34962	-6.34409	-6.33858	-6.33312	-6.32768
S14[dB]	-6.33935	-6.32823	-6.31726	-6.30645	-6.2958	-6.28531	-6.27498	-6.26481	-6.25479	-6.24494	-6.23524	-6.2257	-6.21633	-6.20712	-6.19807	-6.18918	-6.18046	-6.1719	-6.1635	-6.15527	-6.14721	-6.13932	-6.13159	-6.12403	-6.11664	-6.10942	-6.10237	-6.0955	-6.0888	-6.08227	-6.07591	-6.06974	-6.06373	-6.05791	-6.05227	-6.0468	-6.04152	-6.03642	-6.0315	-6.02676	-6.02221	-6.01784	-6.01367	-6.00968	-6.00588	-6.00226	-5.99885	-5.99562	-5.99259
S13[dB]	-5.99332	-5.99866	-6.00397	-6.00923	-6.01445	-6.01963	-6.02478	-6.02988	-6.03494	-6.03996	-6.04494	-6.04988	-6.05478	-6.05963	-6.06445	-6.06922	-6.07395	-6.07864	-6.08329	-6.0879	-6.09246	-6.09699	-6.10147	-6.10592	-6.11032	-6.11469	-6.11901	-6.12329	-6.12754	-6.13174	-6.13591	-6.14004	-6.14413	-6.14819	-6.1522	-6.15618	-6.16013	-6.16403	-6.16791	-6.17174	-6.17555	-6.17932	-6.18305	-6.18676	-6.19043	-6.19407	-6.19767	-6.20125	-6.2048
S12[dB]	-5.80821	-5.80798	-5.80789	-5.80793	-5.80811	-5.80842	-5.80886	-5.80944	-5.81016	-5.81101	-5.81199	-5.8131	-5.81435	-5.81573	-5.81724	-5.81889	-5.82067	-5.82258	-5.82462	-5.8268	-5.82911	-5.83155	-5.83412	-5.83682	-5.83965	-5.84261	-5.84571	-5.84894	-5.85229	-5.85578	-5.8594	-5.86315	-5.86703	-5.87104	-5.87518	-5.87945	-5.88385	-5.88838	-5.89304	-5.89783	-5.90275	-5.9078	-5.91297	-5.91828	-5.92372	-5.92929	-5.93498	-5.94081	-5.94676
S11[dB]	-15.8961	-15.9679	-16.0413	-16.1163	-16.1928	-16.2709	-16.3506	-16.4319	-16.5148	-16.5994	-16.6857	-16.7736	-16.8632	-16.9546	-17.0476	-17.1425	-17.2391	-17.3374	-17.4376	-17.5395	-17.6433	-17.7489	-17.8564	-17.9657	-18.0768	-18.1898	-18.3046	-18.4213	-18.5398	-18.6601	-18.7822	-18.9061	-19.0317	-19.159	-19.2879	-19.4184	-19.5505	-19.6839	-19.8187	-19.9546	-20.0917	-20.2296	-20.3684	-20.5076	-20.6472	-20.7869	-20.9264	-21.0653	-21.2034
[truncated: 260 more columns]

## Sheet: Fig. 5d
Measured S12	Frequency [GHz]	1.0005	1.001	1.0015	1.002	1.0025	1.003	1.0035	1.004	1.0045	1.005	1.0055	1.006	1.0065	1.007	1.0075	1.008	1.0085	1.009	1.0095	1.01	1.0105	1.011	1.0115	1.012	1.0125	1.013	1.0135	1.014	1.0145	1.015	1.0155	1.016	1.0165	1.017	1.0175	1.018	1.0185	1.019	1.0195	1.02	1.0205	1.021	1.0215	1.022	1.0225	1.023	1.0235	1.024
	Phase [Degrees]	70.255	69.9479	69.7522	69.5147	69.3029	69.0846	68.8263	68.5712	68.3088	68.0624	67.8101	67.5734	67.333	67.1281	66.9174	66.698	66.4918	66.2954	66.0918	65.8644	65.6568	65.4579	65.2329	64.9548	64.7206	64.4576	64.1794	63.9466	63.7058	63.4715	63.2675	63.0188	62.7923	62.6345	62.3661	62.13	61.9138	61.6607	61.3774	61.1897	60.9488	60.718	60.4968	60.2547	59.9795	59.7745	59.5433	59.3155
Measured S13	Frequency [GHz]	1.0005	1.001	1.0015	1.002	1.0025	1.003	1.0035	1.004	1.0045	1.005	1.0055	1.006	1.0065	1.007	1.0075	1.008	1.0085	1.009	1.0095	1.01	1.0105	1.011	1.0115	1.012	1.0125	1.013	1.0135	1.014	1.0145	1.015	1.0155	1.016	1.0165	1.017	1.0175	1.018	1.0185	1.019	1.0195	1.02	1.0205	1.021	1.0215	1.022	1.0225	1.023	1.0235	1.024
	Phase [Degrees]	-18.4069	-18.6651	-18.9456	-19.2212	-19.4711	-19.7414	-19.9798	-20.2091	-20.4749	-20.7344	-20.9686	-21.2126	-21.4666	-21.6596	-21.8775	-22.138	-22.377	-22.6397	-22.887	-23.1327	-23.3351	-23.6004	-23.8108	-24.0532	-24.323	-24.5809	-24.8305	-25.0654	-25.3059	-25.5275	-25.7732	-25.9902	-26.2469	-26.4924	-26.7456	-26.9945	-27.2451	-27.4778	-27.7312	-27.9601	-28.1873	-28.4439	-28.7081	-28.9298	-29.1746	-29.3948	-29.6136	-29.873
Measured S14	Frequency [GHz]	1.0005	1.001	1.0015	1.002	1.0025	1.003	1.0035	1.004	1.0045	1.005	1.0055	1.006	1.0065	1.007	1.0075	1.008	1.0085	1.009	1.0095	1.01	1.0105	1.011	1.0115	1.012	1.0125	1.013	1.0135	1.014	1.0145	1.015	1.0155	1.016	1.0165	1.017	1.0175	1.018	1.0185	1.019	1.0195	1.02	1.0205	1.021	1.0215	1.022	1.0225	1.023	1.0235	1.024
	Phase [Degrees]	-105.717	-105.958	-106.316	-106.455	-106.842	-106.996	-107.349	-107.541	-107.73	-108.238	-108.451	-108.711	-108.87	-109.292	-109.511	-109.818	-110.062	-110.393	-110.684	-110.878	-111.165	-111.579	-111.646	-112.013	-112.26	-112.605	-112.897	-113.101	-113.413	-113.706	-113.922	-114.147	-114.491	-114.868	-115.055	-115.449	-115.742	-115.86	-116.237	-116.45	-116.779	-116.989	-117.255	-117.588	-117.75	-118.016	-118.328	-118.752
Measured S15	Frequency [GHz]	1.0005	1.001	1.0015	1.002	1.0025	1.003	1.0035	1.004	1.0045	1.005	1.0055	1.006	1.0065	1.007	1.0075	1.008	1.0085	1.009	1.0095	1.01	1.0105	1.011	1.0115	1.012	1.0125	1.013	1.0135	1.014	1.0145	1.015	1.0155	1.016	1.0165	1.017	1.0175	1.018	1.0185	1.019	1.0195	1.02	1.0205	1.021	1.0215	1.022	1.0225	1.023	1.0235	1.024
	Phase [Degrees]	164.965	164.627	164.352	164.082	163.813	163.537	163.288	162.997	162.681	162.377	162.082	161.752	161.45	161.185	160.925	160.633	160.37	160.092	159.791	159.472	159.203	158.907	158.632	158.323	158.053	157.749	157.453	157.162	156.896	156.623	156.361	156.052	155.759	155.479	155.155	154.887	154.628	154.346	154.027	153.781	153.452	153.133	152.825	152.585	152.262	152	151.7	151.439
Simulated S12	Frequency [GHz]	1	1.005	1.01	1.015	1.02	1.025	1.03	1.035	1.04	1.045	1.05	1.055	1.06	1.065	1.07	1.075	1.08	1.085	1.09	1.095	1.1	1.105	1.11	1.115	1.12	1.125	1.13	1.135	1.14	1.145	1.15	1.155	1.16	1.165	1.17	1.175	1.18	1.185	1.19	1.195	1.2	1.205	1.21	1.215	1.22	1.225	1.23	1.235
	Phase [Degrees]	58.6959	56.6743	54.6511	52.6271	50.6011	48.5727	46.5412	44.5062	42.4673	40.4241	38.3762	36.3233	34.2653	32.202	30.1332	28.0587	25.9787	23.893	21.8018	19.7051	17.603	15.4958	13.3836	11.2668	9.14558	7.02033	4.89143	2.7593	0.624378	-1.51284	-3.65186	-5.79213	-7.93309	-10.0742	-12.2147	-14.3542	-16.4919	-18.6272	-20.7594	-22.8879	-25.0121	-27.1313	-29.2448	-31.3521	-33.4524	-35.5452	-37.6299	-39.706
Simulated S13	Frequency [GHz]	1	1.005	1.01	1.015	1.02	1.025	1.03	1.035	1.04	1.045	1.05	1.055	1.06	1.065	1.07	1.075	1.08	1.085	1.09	1.095	1.1	1.105	1.11	1.115	1.12	1.125	1.13	1.135	1.14	1.145	1.15	1.155	1.16	1.165	1.17	1.175	1.18	1.185	1.19	1.195	1.2	1.205	1.21	1.215	1.22	1.225	1.23	1.235
	Phase [Degrees]	-25.649	-28.125	-30.603	-33.0828	-35.5641	-38.0465	-40.5297	-43.0133	-45.4972	-47.9808	-50.464	-52.9463	-55.4273	-57.9068	-60.3842	-62.8593	-65.3315	-67.8005	-70.2658	-72.727	-75.1836	-77.6352	-80.0812	-82.5212	-84.9546	-87.3811	-89.8	-92.211	-94.6136	-97.0072	-99.3915	-101.766	-104.13	-106.484	-108.827	-111.158	-113.478	-115.785	-118.081	-120.365	-122.635	-124.894	-127.139	-129.372	-131.592	-133.8	-135.995	-138.177
Simulated S14	Frequency [GHz]	1	1.005	1.01	1.015	1.02	1.025	1.03	1.035	1.04	1.045	1.05	1.055	1.06	1.065	1.07	1.075	1.08	1.085	1.09	1.095	1.1	1.105	1.11	1.115	1.12	1.125	1.13	1.135	1.14	1.145	1.15	1.155	1.16	1.165	1.17	1.175	1.18	1.185	1.19	1.195	1.2	1.205	1.21	1.215	1.22	1.225	1.23	1.235
	Phase [Degrees]	-115.099	-117.643	-120.182	-122.717	-125.247	-127.775	-130.299	-132.82	-135.339	-137.856	-140.371	-142.884	-145.396	-147.908	-150.418	-152.928	-155.437	-157.947	-160.456	-162.965	-165.475	-167.985	-170.495	-173.006	-175.517	-178.029	-178.682	-181.195	-183.707	-186.22	-188.733	-191.247	-193.76	-196.274	-198.787	-201.3	-203.813	-206.325	-208.838	-211.349	-213.861	-216.372	-218.882	-221.392	-223.902	-226.411	-228.921	-231.43
Simulated S15	Frequency [GHz]	1	1.005	1.01	1.015	1.02	1.025	1.03	1.035	1.04	1.045	1.05	1.055	1.06	1.065	1.07	1.075	1.08	1.085	1.09	1.095	1.1	1.105	1.11	1.115	1.12	1.125	1.13	1.135	1.14	1.145	1.15	1.155	1.16	1.165	1.17	1.175	1.18	1.185	1.19	1.195	1.2	1.205	1.21	1.215	1.22	1.225	1.23	1.235
	Phase [Degrees]	148.147	146.192	144.228	142.261	140.288	138.307	136.319	134.324	132.322	130.313	128.298	126.278	124.251	122.22	120.184	118.144	116.101	114.056	112.008	109.96	107.911	105.862	103.814	101.768	99.7245	97.6846	95.6492	93.6189	91.5946	89.5773	87.5679	85.567	83.5758	81.595	79.6255	77.6682	75.724	73.7937	71.8782	69.9782	68.0946	66.2281	64.3796	62.5497	60.7391	58.9484	57.1783	55.4292
[truncated: 351 more columns]

## Sheet: Fig. 8a
30mm Simulated
	Frequency [GHz]	0.9995	1.00125	1.003	1.00475	1.0065	1.00825	1.01	1.01175	1.0135	1.01525	1.017	1.01875	1.0205	1.02225	1.024	1.02575	1.0275	1.02925	1.031	1.03275	1.0345	1.03625	1.038	1.03975	1.0415	1.04325	1.045	1.04675	1.0485	1.05025	1.052	1.05375	1.0555	1.05725	1.059	1.06075	1.0625	1.06425	1.066	1.06775	1.0695	1.07125	1.073	1.07475	1.0765	1.07825	1.08	1.08175
	S11 [dB]	-11.574	-11.6515	-11.7339	-11.821	-11.9127	-12.0087	-12.1089	-12.213	-12.3209	-12.4324	-12.5473	-12.6653	-12.7864	-12.9102	-13.0367	-13.1657	-13.2969	-13.4304	-13.5658	-13.7031	-13.8422	-13.9829	-14.125	-14.2685	-14.4131	-14.5587	-14.7051	-14.8521	-14.9992	-15.1462	-15.2925	-15.4377	-15.5809	-15.7215	-15.8585	-15.9907	-16.1171	-16.2362	-16.3466	-16.4469	-16.5354	-16.6108	-16.6716	-16.7166	-16.7449	-16.7559	-16.7493	-16.7253
55mm Simulated
	Frequency [GHz]	0.99975	1.0005	1.00125	1.002	1.00275	1.0035	1.00425	1.005	1.00575	1.0065	1.00725	1.008	1.00875	1.0095	1.01025	1.011	1.01175	1.0125	1.01325	1.014	1.01475	1.0155	1.01625	1.017	1.01775	1.0185	1.01925	1.02	1.02075	1.0215	1.02225	1.023	1.02375	1.0245	1.02525	1.026	1.02675	1.0275	1.02825	1.029	1.02975	1.0305	1.03125	1.032	1.03275	1.0335	1.03425	1.035
	S11 [dB]	-11.7037	-11.7234	-11.744	-11.7654	-11.7877	-11.8107	-11.8346	-11.8592	-11.8846	-11.9108	-11.9378	-11.9655	-11.994	-12.0232	-12.0532	-12.0838	-12.1152	-12.1473	-12.1801	-12.2136	-12.2477	-12.2825	-12.318	-12.3541	-12.3909	-12.4283	-12.4663	-12.5049	-12.5441	-12.584	-12.6243	-12.6653	-12.7068	-12.7489	-12.7915	-12.8346	-12.8782	-12.9224	-12.967	-13.0121	-13.0576	-13.1036	-13.1501	-13.1969	-13.2442	-13.2919	-13.3399	-13.3883
30mm Measured
	Frequency [GHz]	1	1.001	1.002	1.003	1.004	1.005	1.006	1.007	1.008	1.009	1.01	1.011	1.012	1.013	1.014	1.015	1.016	1.017	1.018	1.019	1.02	1.021	1.022	1.023	1.024	1.025	1.026	1.027	1.028	1.029	1.03	1.031	1.032	1.033	1.034	1.035	1.036	1.037	1.038	1.039	1.04	1.041	1.042	1.043	1.044	1.045	1.046	1.047
	S11 [dB]	-14.6746	-14.6337	-14.5807	-14.5283	-14.4478	-14.3695	-14.2899	-14.2121	-14.1517	-14.0987	-14.06	-14.0417	-14.0304	-14.0323	-14.0214	-14.0214	-14.0326	-14.0289	-14.0456	-14.0454	-14.0487	-14.072	-14.0846	-14.1032	-14.1018	-14.0986	-14.0671	-14.0422	-14.0218	-14.0004	-13.9758	-13.9706	-13.96	-13.9619	-13.9775	-13.9884	-14.0101	-14.0241	-14.0596	-14.0897	-14.1322	-14.1819	-14.2443	-14.3074	-14.3905	-14.4887	-14.5873	-14.6774
55mm Measured
	Frequency [GHz]	1	1.001	1.002	1.003	1.004	1.005	1.006	1.007	1.008	1.009	1.01	1.011	1.012	1.013	1.014	1.015	1.016	1.017	1.018	1.019	1.02	1.021	1.022	1.023	1.024	1.025	1.026	1.027	1.028	1.029	1.03	1.031	1.032	1.033	1.034	1.035	1.036	1.037	1.038	1.039	1.04	1.041	1.042	1.043	1.044	1.045	1.046	1.047
	S11 [dB]	-13.6739	-13.828	-13.9667	-14.0816	-14.1745	-14.2503	-14.303	-14.3678	-14.4229	-14.5056	-14.6009	-14.7105	-14.8313	-14.9468	-15.0615	-15.1629	-15.2658	-15.364	-15.4517	-15.5414	-15.6092	-15.6945	-15.784	-15.8569	-15.9435	-16.0233	-16.1027	-16.1521	-16.202	-16.2631	-16.3019	-16.3416	-16.3805	-16.4109	-16.4613	-16.5276	-16.6016	-16.6785	-16.7694	-16.8758	-16.9856	-17.118	-17.2204	-17.3376	-17.4378	-17.564	-17.6726	-17.8252
[truncated: 220 more columns]

## Sheet: Fig. 8b
Simulated
Theta [Degrees]	-180	-178	-176	-174	-172	-170	-168	-166	-164	-162	-160	-158	-156	-154	-152	-150	-148	-146	-144	-142	-140	-138	-136	-134	-132	-130	-128	-126	-124	-122	-120	-118	-116	-114	-112	-110	-108	-106	-104	-102	-100	-98	-96	-94	-92	-90	-88	-86	-84
radiation pattern[dB]	-11.2348	-11.2993	-11.4441	-11.6559	-11.914	-12.1879	-12.4362	-12.6093	-12.6573	-12.5448	-12.2638	-11.8362	-11.3044	-10.7161	-10.113	-9.52624	-8.97648	-8.47586	-8.03041	-7.64196	-7.30943	-7.02975	-6.79828	-6.60916	-6.45541	-6.32903	-6.22113	-6.12212	-6.02208	-5.91125	-5.78076	-5.62334	-5.43404	-5.21065	-4.95378	-4.66662	-4.35432	-4.02322	-3.68017	-3.33191	-2.98461	-2.64372	-2.31378	-1.99855	-1.70099	-1.42344	-1.16773	-0.935263	-0.727113
Measured
Theta [Degrees]	-0.85	-1.75	-2.7	-3.7	-5.4	-6.5	-9.5	-10.1	-11.35	-13.2	-14.6	-17.4	-19.1	-20.35	-22.1	-23.95	-25.8	-27.85	-29.15	-31	-32.3	-35.3	-36.1	-39.25	-40.55	-43.1	-45	-46.9	-49.4	-51.95	-53.2	-55.1	-56.8	-58.25	-60.2	-61.5	-62.7	-64.7	-66.2	-67.9	-69.3	-71.25	-72.5	-73.1	-76.55	-77.8	-79.9	-81.1	-82.4
radiation pattern[dB]	-2.648	-2.66467	-2.6944	-2.7184	-2.7456	-2.7668	-2.7816	-2.8028	-2.8196	-2.838	-2.8608	-2.8912	-2.9168	-2.946	-2.9744	-2.994	-2.9908	-2.972	-2.93	-2.8496	-2.7284	-2.576	-2.3784	-2.1472	-1.8908	-1.6276	-1.3684	-1.126	-0.9008	-0.7164	-0.5612	-0.4288	-0.328	-0.2532	-0.1832	-0.1256	-0.0808	-0.046	-0.022	-0.0136	-0.0196	-0.0408	-0.0732	-0.1164	-0.1804	-0.2644	-0.3636	-0.48	-0.6344
[truncated: 181 more columns]

## Sheet: Fig. 8c
Simulated
	Theta [Degrees]	-179	-177	-175	-173	-171	-169	-167	-165	-163	-161	-159	-157	-155	-153	-151	-149	-147	-145	-143	-141	-139	-137	-135	-133	-131	-129	-127	-125	-123	-121	-119	-117	-115	-113	-111	-109	-107	-105	-103	-101	-99	-97	-95	-93	-91	-89	-87	-85
	radiation pattern[dB]	-11.5743	-11.5743	-11.5283	-11.6092	-11.8142	-12.1397	-12.5798	-13.1236	-13.7522	-14.4329	-15.1148	-15.7265	-16.1865	-16.4298	-16.4391	-16.2538	-15.9472	-15.5952	-15.2564	-14.9684	-14.7519	-14.6159	-14.5621	-14.5872	-14.6852	-14.8477	-15.0642	-15.3224	-15.6079	-15.9037	-16.1908	-16.4484	-16.6555	-16.7931	-16.8466	-16.8085	-16.6795	-16.4679	-16.1873	-15.8544	-15.4855	-15.0957	-14.6974	-14.3005	-13.9121	-13.5371	-13.1784	-12.8375
Measured
	Theta [Degrees]	-0.15	-1.1	-2.05	-3.55	-4.25	-5.5	-5.8	-6.3	-7	-7.5	-7.9	-7.9	-8	-8	-8	-8	-8	-8	-8	-8.2	-8.4	-8.7	-9.8	-10.05	-10.55	-11.4	-12.4	-13.3	-14.85	-16.5	-17.2	-18.3	-21	-22.3	-23	-24.3	-26.9	-28.1	-29.4	-31.3	-32.55	-33.8	-36.45	-37.7	-38.95	-40.9	-42.8	-44.05
	radiation pattern[dB]	-0.054	-0.046	-0.07	-0.098	-0.134	-0.152	-0.18	-0.2	-0.216	-0.234	-0.258	-0.276	-0.294	-0.3	-0.3	-0.29	-0.56	-0.376667	-0.346	-0.316	-0.34	-0.38	-0.438	-0.506	-0.574	-0.672	-0.804	-0.954	-1.114	-1.308	-1.512	-1.696	-1.872	-2.066	-2.238	-2.408	-2.556	-2.732	-2.926	-3.124	-3.322	-3.566	-3.794	-4.006	-4.216	-4.428	-4.662	-4.874
[truncated: 189 more columns]

## Sheet: Fig. 8d
Measured
Angle [Degrees]	-34.55	-33.3	-31.4	-29.5	-28.25	-26.95	-25.05	-23.8	-21.8	-19.9	-18	-16.75	-15.4	-14.15	-12.35	-10.45	-8	-7.2	-5.95	-3.5	-1.55	-0.25	2.25	4.75	6.05	8.55	9.85	11.1	13.4	15.05	16.3	19.1	19.6	21.45	23.4	24.6	26.5	29.05	29.7	32.2	32.95	35.5
AR[dB]	2.45	2.088	1.826	1.544	1.254	0.992	0.774	0.574	0.448	0.35	0.27	0.224	0.21	0.18	0.194	0.19	0.216	0.224	0.268	0.288	0.374	0.37	0.404	0.44	0.454	0.432	0.506	0.56	0.594	0.646	0.72	0.77	0.758	0.818	0.886	0.936	1.004	1.158	1.278	1.398	1.584	1.816
Simulated
Angle [Degrees]	-34	-32	-30	-28	-26	-24	-22	-20	-18	-16	-14	-12	-10	-8	-6	-4	-2	0	2	4	6	8	10	12	14	16	18	20	22	24	26	28	30	32	34	36
AR[dB]	2.776	2.50095	2.23759	1.98516	1.7435	1.513	1.29458	1.08951	0.899379	0.72596	0.57127	0.437714	0.328309	0.245973	0.191151	0.160875	0.150247	0.153986	0.168028	0.191699	0.227705	0.279786	0.350716	0.441399	0.551135	0.678565	0.822426	0.981873	1.15656	1.34665	1.5528	1.7761	2.018	2.28013	2.5642	2.8717

[truncated: 8 more sheets: Fig. 8e, Fig. 8f, Fig. 9b, Table S1, Fig. S4a, Fig. S4b, Fig. S5, Fig. S6]
